# Supplementary material for: Are viral loads in the febrile phase a predictive factor of dengue disease severity?
Source: BMC Infect Dis. 2024 Nov 5;24:1248. doi: 10.1186/s12879-024-10152-2 (PMC11539692; doi:10.1186/s12879-024-10152-2)
Supplement: Supplementary file 1 — Supplementary Material 1 [file 12879_2024_10152_MOESM1_ESM.xlsx]

## Sheet: Sheet1
Serial number	Year of collection	Age	Gender	Dengue Virus Serotype	Viral load- Quantity Mean (Copies/µl)	DF/DHF	SD/DWW/DWWS	Day of illness	Fever	Arthralgia	Myalgia	Flushing	Rashes	Itching	Abdominal pain	Vomiting	Diarrhoea	Pleural effusions	Size of the effusion	Ascites in Hepatorenal pouch	Hepatomegaly	Petechie	Ecchymoses	Epistaxis	Haematemesis	Malena	Bleeding from sites of Venepunture	Vaginal bleeding	Lowest platelet count	Lowest WBC morning	Lowest Pulse pressure	Dextran boluses given	Blood given	AST	ALT	Primary/ Seondary
42	2017	18	M	DEN2	4499.27	DHF	2	D3	Y	N	N	N	N	N	Y	Y	Y	N	N	Y	N	N	N	N	N	N	N	N	25	3.1	30					2
44	2017	21	M	DEN2	0.269	DF	3	D2	Y	N	N	N	N	N	N	N	N	N	N	N	N	N	N	N	N	N	N	N	148	5.3
46	2017	33	F	DEN2	0.232	DF	2	D2	Y	N	N	N	N	N	Y	Y	Y	N	N	N	N	N	N	N	N	N	N	N	214	5.5						2
48	2017	63	M	DEN2	0.159	DF	3	D2	Y	N	N	N	N	N	N	N	N	N	N	N	N	N	N	N	N	N	N	N	198	5.5
50	2017	57	F	DEN3	1956.05	DHF (Shock)	1	D3	Y	N	N	N	N	N	Y	N	Y	N	N	N	N	N	N	N	N	N	N	N	3	2.1	30	500cc	350cc
52	2017	64	F	DEN2	316438	DF	2	D3	Y	N	N	N	N	N	Y	N	Y	N	N	N	N	N	N	N	N	N	N	N	31	2	80					2
54	2017	71	M	DEN2	1.412	DF	3	D3	Y	N	N	N	N	N	N	N	N	N	N	N	N	N	N	N	N	N	N	N	196	7						2
56	2017	25	M	DEN2	6507.02	DF	2	D1	Y	N	N	N	N	N	N	N	N	N	N	N	N	N	N	N	N	N	N	N	60	2.1	30			51.83	42.6
58	2017	51	F	DEN2	2.331	DF	3	D3	Y	N	N	N	N	N	Y	N	Y	N	N	N	N	N	N	N	N	N	N	N	152	2.4						2
60	2017	52	F	DEN2	1.497	DF	3	D1	Y	N	N	N	N	N	N	N	N	N	N	N	N	N	N	N	N	N	N	N	234	9.3						2
62	2017	29	M	DEN2	2.14	DF	2	D2	Y	N	N	N	N	N	N	Y	N	N	N	N	N	N	N	N	N	N	N	N	182	4.1						2
64	2017	22	F	DEN2	239513	DF	2	D2	Y	N	N	N	N	N	N	N	N	N	N	N	N	N	N	N	N	N	N	N	16	1.6	30					1
66	2017	21	F	DEN2	10723.2	DF	3	D3	Y	N	N	N	N	N	N	N	N	N	N	N	N	N	N	N	N	N	N	Y	80	2.3	30					1
68	2017	56	F	DEN2	8.222	DHF (Shock)	1	D2	Y	N	N	N	N	N	N	N	N	N	N	N	N	N	N	N	N	N	N	N	207	8.3		1000cc				1
70	2017	29	F	DEN2	0.571	DF	2	D2	Y	N	N	N	N	N	Y	Y	N	N	N	N	N	N	N	N	N	N	N	N	158	4.9	40			18.22	20.97
72	2018	25	M	DEN2	2.91572e+06	DHF	2	D3	Y	N	N	N	N	N	N	N	N	N	N	Y	N	N	N	N	N	N	N	N	3	2	20			65.4	43.7	2
74	2018	21	M	DEN2	320853	DHF	2	D3	Y	N	N	N	N	N	N	N	Y	N	N	Y	N	N	N	N	N	N	N	N	16	2.9	40
76	2018	21	M	DEN2	3271.12	DHF	2	D3	Y	N	N	N	N	N	N	N	N	N	N	Y	N	N	N	Y	N	N	N	N	9	3.9	30			60.85	94.34	2
78	2018	55	F	DEN2	250559	DF	2	D2	Y	N	N	N	N	N	Y	N	N	N	N	N	N	N	N	N	N	N	N	N	49	1.5	40
82	2018	20	M	DEN2	640234	DF	2	D2	Y	N	N	N	N	N	Y	N	N	N	N	N	N	N	N	N	N	N	N	N	39	2.7	40
84	2018	52	F	DEN2	0.893	DF	3	D3	Y	N	N	N	N	N	N	N	N	N	N	N	N	N	N	N	N	N	N	N	132	7.2	70					2
86	2018	37	F	DEN2	0.525	DF	2	D2	Y	N	N	N	N	N	Y	N	Y	N	N	N	N	N	N	N	N	N	N	N	137	6.4	40					2
88	2018	35	M	DEN3	3.752	DF	2	D2	Y	N	N	N	N	N	N	N	Y	N	N	N	N	N	N	N	N	N	N	N	45	3.1	40			82	51
90	2018	31	M	DEN1	12244.7	DF	2	D3	Y	N	N	N	N	N	Y	N	Y	N	N	N	N	N	N	N	N	N	N	N	98	2.1	40					1
94	2018	33	M	DEN2	69.775	DHF	2	D2	Y	N	N	N	N	N	N	N	N	Y	N	Y	N	N	N	N	N	N	N	N	10	3	40					2
96	2018	23	F	DEN2	111370	DF	3	D3	Y	N	N	N	N	N	N	N	Y	N	N	N	N	N	N	N	N	N	N	N	76	1.8	30					1
98	2018	27	M	DEN2	7850.4	DF	2	D2	Y	N	N	N	N	N	Y	N	Y	N	N	N	Y	N	N	N	N	N	N	N	34	2	30			37.68	43.27	1
102	2018	31	M	DEN3	90100000	DF	3	D3	Y	N	N	N	N	N	N	N	N	N	N	N	N	N	N	N	N	N	N	N	150	3.8
106	2018	35	M	DEN1	233678	DF	3	D2	Y	N	N	N	N	N	N	N	N	N	N	N	N	N	N	N	N	N	N	N	279	4.2
108	2018	39	M	DEN3	9646655	DF	2	D3	Y	N	N	N	N	N	Y	N	Y	N	N	N	N	N	N	N	N	N	N	N	44	2.5	30			66	65
110	2018	24	F	DEN2	19162.8	DF	3	D3	Y	N	N	N	N	N	N	N	N	N	N	N	N	Y	N	N	N	N	N	N	110	1.7	25			211	194
114	2019	56	F	DEN1	4953.73	DF	2	D3	N	N	N	N	N	N	N	Y	N	N	N	N	N	N	N	N	N	N	N	N	48	4.4	40			101	86
116	2019	37	F	DEN2	339050	DHF	2	D3	Y	N	N	N	N	N	Y	N	Y	N	N	Y	N	N	N	N	N	N	N	N	100	3.5	40
118	2019	24	F	DEN1	1.96751e+06	DF	3	D3	Y	N	N	N	N	N	N	N	Y	N	N	N	N	N	N	N	N	N	N	N	200	2.8
122	2019	22	M	DEN2	7986052	DF	3	D3	Y	N	N	N	N	N	N	N	Y	N	N	N	N	N	N	N	N	N	N	N	80	4	50					2
124	2019	41	F	DEN2	11225.5	DHF	2	D3	Y	N	N	N	N	N	N	N	N	N	N	Y	N	N	N	N	N	N	N	N	18	2.3	40
126	2019	25	M	DEN2	4.0999e+06	DF	2	D3	Y	N	N	N	N	N	N	N	Y	N	N	N	N	N	N	N	N	N	N	N	32	3.2	40					1
128	2019	23	M	DEN2	2.61255e+06	DHF	2	D3	Y	N	N	N	N	N	N	N	N	N	N	Y	N	N	N	N	N	N	N	N	10	2.5	40			49	71
130	2019	26	F	DEN2	206269	DF	2	D3	Y	N	N	N	N	N	N	N	N	N	N	N	N	N	N	N	N	N	N	N	70	1.9	40			28	31
134	2019	35	M	DEN2	643.406	DHF	2	D3	Y	N	N	N	N	N	N	N	N	N	N	Y	N	N	N	N	N	N	N	N	25	3.4	20
136	2019	27	M	DEN3	12471.1	DF	3	D2	Y	N	N	N	N	N	N	N	N	N	N	N	N	N	N	N	N	N	N	N	82	3.2	40			69	89
138	2019	21	M	DEN1	5.37294e+06	DF	3	D2	Y	N	N	N	N	N	N	N	N	N	N	N	N	N	N	N	N	N	N	N	122	2.5	20	N	N	33	31
140	2019	30	F	DEN1	1.65652e+06	DF	3	D2	Y	N	N	N	N	N	N	N	N	N	N	N	N	N	N	N	N	N	N	N	138	2.6
142	2019	27	M	DEN1	3956.93	DF	3	D3	Y	N	N	N	N	N	N	N	N	N	N	N	N	N	N	N	N	N	N	N	128	4.5
144	2019	29	F	DEN1	106195	DF	2	D3	Y	N	N	N	N	N	N	N	N	N	N	N	N	N	N	N	N	N	N	N	35	3.5						2
148	2019	18	M	DEN1	521.751	DHF	2	D3	Y	N	N	N	N	N	N	N	N	N	N	Y	N	N	N	N	N	N	N	N	53	2.2	40			69	54
150	2019	41	M	DEN1	1296.77	DF	2	D3	Y	N	N	N	N	N	Y	N	N	N	N	N	N	N	N	N	N	N	N	N	147	3
152	2019	36	M	DEN2	1829.48	DF	2	D2	Y	N	N	N	N	N	N	Y	N	N	N	N	N	N	N	N	N	N	N	N	58	4.6	40			38	32
154	2019	19	M	DEN1	4924965	DF	3	D3	Y	N	N	N	N	N	N	N	N	N	N	N	N	N	N	N	N	N	N	N	100	1.9	40
156	2019	55	F	DEN2	24798.6	DF	2	D3	N	N	N	N	N	N	N	Y	N	N	N	N	N	N	N	N	N	N	N	N	120	2.4
158	2019	27	F	DEN1	269332	DF	3	D3	Y	N	N	N	N	N	N	N	N	N	N	N	N	N	N	N	N	N	N	N	158	3.4
160	2019	18	M	DEN1	1.23073e+06	DF	3	D3	Y	N	N	N	N	N	N	N	N	N	N	N	N	N	N	N	N	N	N	N	76	2.3	30
166	2019	25	M	DEN2	1086.09	DF	3	D3	Y	N	N	N	N	N	N	N	N	N	N	N	N	N	N	N	N	N	N	N	109	2.5	40			23	34
168	2019	25	F	DEN3	52862.9	DF	2	D3	Y	N	N	N	N	N	N	N	Y	N	N	N	N	N	N	N	N	N	N	N	45	2.1	40					1
174	2019	18	F	DEN2	11380.9	DF	2	D3	Y	N	N	N	N	N	N	Y	N	N	N	N	N	N	N	N	N	N	N	N	148	2.2	40
176	2019	59	M	DEN1	2.75428e+06	DF	2	D2	Y	N	N	N	N	N	N	N	N	N	N	N	N	N	N	N	N	N	N	N	52	2.7	30
178	2019	24	F	DEN1	30577	DHF	2	D2	Y	N	N	N	N	N	N	N	Y	N	N	N	N	N	N	N	N	N	N	N	20	2.2	30			120	99
180	2019	23	F	DEN1	280992	DF	3	D3	Y	N	N	N	N	N	N	N	N	N	N	N	N	N	N	N	N	N	N	N	124	2.5
182	2019	19	M	DEN1	183214	DF	3	D3	Y	N	N	N	N	N	N	N	Y	N	N	N	N	N	N	N	N	N	N	N	160	2						2
184	2019	25	M	DEN3	1842.44	DF	3	D3	Y	N	N	N	N	N	N	N	Y	N	N	N	N	N	N	N	N	N	N	N	161	3.9
186	2019	30	F	DEN1	1.05348e+06	DF	3	D3	Y	N	N	N	N	N	N	N	N	N	N	N	N	N	N	N	N	N	N	N	150	2.7
188	2019	18	F	DEN1	107.888	DF	3	D3	Y	N	N	N	N	N	N	N	N	N	N	N	N	N	N	N	N	N	N	N	215	4.4
190	2019	43	M	DEN1	7.32681	DF	3	D3	Y	N	N	N	N	N	N	N	N	N	N	N	N	N	N	N	N	N	N	N	102	7.6	40			30.6	53.2
192	2019	18	M	DEN1	427600	DHF (Shock)	1	D3	Y	N	N	N	N	N	N	N	N	N	N	N	N	N	N	N	N	N	N	N	101	2.8	30	1000cc
194	2019	22	M	DEN1	24269418	DF	3	D1	N	N	N	N	N	N	N	N	N	N	N	N	N	N	N	N	N	N	N	N
198	2019	21	M	DEN1	5272844	DF	2	D1	Y	N	N	N	N	N	N	N	N	N	N	N	N	N	N	N	N	N	N	N	63	2.7	30			13.5	21
200	2019	57	F	DEN3	25772744	DF	2	D1	Y	N	N	N	N	N	Y	Y	N	N	N	N	N	N	N	N	N	N	N	N	72	2.6	50
206	2019	27	F	DEN2	36027256	DF	3	D2	Y	N	N	N	N	N	N	N	Y	N	N	N	N	N	N	N	N	N	N	N	98	2.3
209	2019	28	M	DEN3	45903204	DF	3	D3	Y	N	N	N	N	N	N	N	N	N	N	N	N	N	N	N	N	N	N	N	147	2.4
210	2019	26	F	DEN2	17294.6	DF	3	D3	N	N	N	N	N	N	N	N	N	N	N	N	N	N	N	N	N	N	N	N
212	2019	17	F	DEN3	306281888	DF	2	D2	Y	N	N	N	N	N	N	N	N	N	N	N	N	N	N	N	N	N	N	N	30	3.4	50
213	2019	17	M	DEN2	364191	DF	3	D3	Y	N	N	N	N	N	N	N	Y	N	N	N	N	N	N	N	N	N	N	N	94	1.8	40			20	39
214	2019	20	F	DEN2	1980.68	DF	3	D1	Y	N	N	N	N	N	N	N	N	N	N	N	N	N	N	N	N	N	N	N	105	4.1	50			50	36
215	2019	32	F	DEN1	149326480	DF	3	D3	Y	N	N	N	N	N	N	N	N	N	N	N	N	N	N	N	N	N	N	N	224	5.6
217	2019	26	M	DEN2	476947	DF	3	D3	Y	N	N	N	N	N	N	N	N	N	N	N	N	N	N	N	N	N	N	N	103	2.1	30			45.6	45.2
219	2019	46	F	DEN2	10527696	DF	3	D2	Y	N	N	N	N	N	N	N	N	N	N	N	N	N	N	N	N	N	N	N	210	2.8
220	2019	29	M	DEN3	352742	DF	3	D2	Y	N	N	N	N	N	N	N	N	N	N	N	N	N	N	N	N	N	N	N	77	2.7	30			37	29
223	2019	39	M	DEN2	16994600	DHF (Shock)	1	D3	N	N	N	N	N	N	N	N	N	N	N	N	N	N	N	N	N	N	N	N				1 bolus	1 pack
225	2019	56	F	DEN2	2351.19	DF	2	D3	Y	N	N	N	N	N	N	N	Y	N	N	N	N	N	N	N	N	N	N	N	72	2.2	40			53.8	78.7
227	2019	40	F	DEN2	145062	DF	2	D3	Y	N	N	N	N	N	N	N	N	N	N	N	N	N	N	N	N	N	N	N	22	2.5	40			47.5	88.7
228	2019	47	M	DEN1	42497280	DF	3	D3	Y	N	N	N	N	N	N	N	N	N	N	N	N	N	N	N	N	N	N	N	131	3.4	40
229	2019	48	M	DEN1	1.97929e+06	DF	2	D2	Y	N	N	N	N	N	N	Y	N	N	N	N	N	N	N	N	N	N	N	N	46	4.3	40
230	2019	23	M	DEN2	6.54377e+06	DF	2	D2	Y	N	N	N	N	N	Y	N	Y	N	N	N	N	N	N	N	N	N	N	N	180	7.4
232	2019	32	M	DEN2	11235373	DF	2	D1	Y	N	N	N	N	N	N	Y	N	N	N	N	N	N	N	N	N	N	N	N	169	6
235	2019	28	M	DEN2	32139044	DF	3	D1	Y	N	N	N	N	N	N	N	Y	N	N	N	N	N	N	N	N	N	N	N	176	3.2
238	2019	34	M	DEN2	13109853	DF	2	D3	Y	N	N	N	N	N	N	N	Y	N	N	N	N	N	N	N	N	N	N	N	72	3.8	40
240	2019	28	F	DEN1	2708899	DHF	2	D3	Y	N	N	N	N	N	Y	Y	N	N	N	Y	N	N	N	N	N	N	N	Y	36	2.7	30			110	88
243	2019	29	F	DEN2	2.05125e+06	DF	2	D3	Y	N	N	N	N	N	N	Y	N	N	N	N	N	N	N	N	N	N	N	N	150	4.7
245	2019	21	M	DEN1	1.51211e+06	DF	3	D3	Y	N	N	N	N	N	N	N	N	N	N	N	N	N	N	N	N	N	N	N	86	2.9	30
247	2019	24	M	DEN1	49701208	DF	3	D3	Y	N	N	N	N	N	N	N	Y	N	N	N	N	N	N	N	N	N	N	N	112	3.9	30
252	2019	37	F	DEN1	56311	DF	3	D1	Y	N	N	N	N	N	N	N	N	N	N	N	N	N	N	N	N	N	N	N	213	3		N	N
255	2019	43	M	DEN3	2.89062e+06	DF	2	D2	Y	N	N	N	N	N	N	N	Y	N	N	N	N	N	N	N	N	N	N	N	48	4.4	40
256	2019	31	M	DEN3	61332092	DF	3	D3	Y	N	N	N	N	N	N	N	N	N	N	N	N	N	N	N	N	N	N	N	158	2.9
257	2019	25	M	DEN2	7654217	DHF	2	D3	Y	N	N	N	N	N	N	N	Y	N	N	Y	N	N	N	N	N	N	N	N	12	4	30				44
261	2019	46	M	DEN2	257776	DF	2	D3	Y	N	N	N	N	N	Y	N	N	N	N	N	N	N	N	N	N	N	N	N	20	2.1				246	224
262	2019	34	M	DEN1	394933664	DF	2	D2	Y	N	N	N	N	N	Y	N	Y	N	N	N	N	N	N	N	N	N	N	N	149	2.8
263	2019	21	F	DEN1	14380499	DF	3	D3	Y	N	N	N	N	N	N	N	Y	N	N	N	N	N	N	N	N	N	N	N	190	2.1
264	2019	19	F	DEN1	102578	DF	3	D3	Y	N	N	N	N	N	N	N	N	N	N	N	N	N	N	N	N	N	N	N	128	8.3
265	2019	37	M	DEN1	4.99172e+06	DF	2	D3	Y	N	N	N	N	N	N	N	Y	N	N	N	N	N	N	N	N	N	N	N	46	5.5	30			106	85
268	2019	44	F	DEN2	736956	DF	3	D3	Y	N	N	N	N	N	N	N	N	N	N	N	N	N	N	N	N	N	N	N	253	6.3
269	2019	27	M	DEN1	944222	DF	3	D2	Y	N	N	N	N	N	N	N	N	N	N	N	N	N	N	N	N	N	N	N		4.1
272	2019	29	M	DEN2	6.18432e+06	DHF	2	D2	Y	N	N	N	N	N	N	N	N	N	N	Y	N	N	N	N	N	N	N	N	24	3.7	30			64	63
273	2019	26	F	DEN3	5155.31	DF	3	D3	Y	N	N	N	N	N	N	N	N	N	N	N	N	N	N	N	N	N	N	N	153	3.3
275	2019	40	F	DEN3	37790880	DHF	2	D2	Y	N	N	N	N	N	Y	N	N	N	N	Y	N	N	N	N	N	N	N	N	9	2.5	40			67	50
276	2019	42	F	DEN3	634345664	DHF	2	D2	Y	N	N	N	N	N	Y	Y	N	N	N	Y	N	N	N	N	N	N	N	N	19	1.3	40			44	60
280	2019	22	M	DEN3	2.5911e+06	DF	2	D2	Y	N	N	N	N	N	N	Y	N	N	N	N	N	N	N	N	N	N	N	N	94	2.5	40
282	2019	26	M	DEN1	21903018	DF	2	D3	Y	N	N	N	N	N	N	Y	N	N	N	N	N	N	N	N	N	N	N	N	123	3.3	40
283	2019	34	M	DEN3	1.3632e+06	DHF	2	D3	Y	N	N	N	N	N	Y	Y	N	N	N	Y	N	N	N	N	N	N	N	N	24	4.7	40			258	150
285	2019	30	M	DEN2	2.03736e+06	DHF (Shock)	1	D2	Y	N	N	N	N	N	N	N	N	N	N	N	N	N	N	N	N	N	N	N	233	6.3		1 pack
287	2019	21	F	DEN2	19756340	DF	3	D2	Y	N	N	N	N	N	N	N	N	N	N	N	N	N	N	N	N	N	N	N	150	2
289	2019	19	F	DEN2	11705088	DHF	2	D3	Y	N	N	N	N	N	Y	N	N	N	N	Y	N	N	N	N	N	N	N	Y	32	3.8	40			13	35
292	2019	19	M	DEN3	2.01625e+06	DF	3	D3	Y	N	N	N	N	N	N	N	N	N	N	N	N	N	N	N	N	N	N	N	84	5.2	30			42	35
299	2019	44	M	DEN3	6660965	DF	3	D3	N	N	N	N	N	N	N	N	N	N	N	N	N	N	N	N	N	N	N	N	237	7.3
300	2019	39	F	DEN3	191643	DHF	2	D3	Y	N	N	N	N	N	N	N	N	N	N	Y	N	N	N	N	N	N	N	N	31	2.3	40			67	53
303	2019	29	M	DEN3	6772.74	DF	2	D3	Y	N	N	N	N	N	Y	N	N	N	N	N	N	N	N	N	N	N	N	N	68	2.2	46
304	2019	19	M	DEN2	1190.26	DF	2	D2	Y	N	N	N	N	N	N	N	N	N	N	N	N	N	N	N	N	N	N	N	55	2.4	40
309	2020	31	M	DEN2	3250.38	DF	3	D3	N	N	N	N	N	N	N	N	N	N	N	N	N	N	N	N	N	N	N	N	87	4.4	38
A2D 01	2021	26	F	DEN2	85.8555	DF	2	D2	Y	N	N	N	N	N	N	Y	N	N	N	N	N	N	N	N	N	N	N	N	78	2.8	36			19	39
A2D 10	2021	16	M	DEN3	0.0149	DF	3	D3	Y	Y	Y	N	N	N	N	N	N	N	N	N	N	N	N	N	N	N	N	N	145	2.4	40			31	39	1
A2D 15	2021	26	M	DEN3	1343.8	DHF	2	D2	Y	Y	Y	N	N	N	N	Y	N	Y	N	N	N	N	N	N	N	N	N	N	25	4.2	40			53	56	2
A2D 17	2021	38	M	DEN2	4.55	DF	2	D3	Y	Y	Y	N	N	N	N	N	N	N	N	N	N	N	N	N	N	N	N	N	45	3.6	30			144	98.9
A2D 26	2021	15	M	DEN1	354.777	DF	2	D3	Y	Y	Y	N	N	N	N	Y	N	N	N	N	N	N	N	N	N	N	N	N	184	2.1				26	46.6
A2D 32	2021	28	M	DEN2	9.5099	DHF	2	D2	Y	Y	Y	N	N	N	N	Y	N	Y	N	Y	N	N	N	N	N	N	N	N	21	2.6	40			58	214
A2D 33	2021	22	M	DEN2	74.64	DF	2	D4	Y	Y	Y	N	N	N	N	Y	N	N	N	N	N	N	N	N	N	N	N	N	122	3.1	30			29	43.3
A2D 34	2021	18	M	DEN1	373477	DF	3	D4	Y	Y	Y	N	N	N	N	N	N	N	N	N	N	N	N	N	N	N	N	N	114	3.1	45			73	54
A2D 35	2021	29	M	DEN1	0.284183	DF	2	D4	Y	Y	Y	N	N	N	N	Y	N	N	N	N	N	N	N	N	N	N	N	N	202	2.9	40			102	69.8
A2D 36	2021	41	M	DEN1	132350	DF	3	D3	Y	Y	Y	N	N	N	N	N	N	N	N	N	N	N	N	N	N	N	N	N	85	2.3	30			242	155.5
A2D 37	2021	20	F	DEN2	1104.99	DF	2	D3	Y	Y	Y	N	N	N	N	Y	N	N	N	N	N	N	N	N	N	N	N	N	32	1.6	35			37	59
A2D 39	2021	34	F	DEN1	0.9215	DF	2	D3	Y	N	N	N	N	N	N	N	N	N	N	N	N	N	N	N	N	N	N	N	63	3.3	30			505	46.5
A2D 40	2021	48	F	DEN2	0.0737	DF	2	D4	Y	Y	Y	N	N	N	N	N	N	N	N	N	N	N	N	N	N	N	N	N	65	3.9	40			33	51.1
A2D 41	2021	41	M	DEN2	200.352	DF	2	D2	Y	Y	Y	N	N	N	N	N	N	N	N	N	N	N	N	N	N	N	N	N	13	3.2	30			57	72.7
A2D 44	2021	32	F	DEN2	4.2533	DF	2	D3	Y	Y	Y	N	N	N	N	Y	Y	N	N	N	N	N	N	N	N	N	N	N	88	1.8	30			36	36
A2D 46	2021	23	M	DEN2	0.587	DF	2	D3	Y	Y	Y	N	N	N	Y	N	Y	N	N	N	N	N	N	N	N	N	N	N	10	3.2	30			43	46
A2D 47	2021	38	M	DEN1	475.733	DF	2	D2	Y	Y	Y	N	N	N	N	Y	Y	N	N	N	N	N	N	N	N	N	N	N	117	3.9	30			83	104
A2D 52	2022	30	M	DEN2	9.37	DF	3	D3	Y	Y	Y	N	N	N	N	N	N	N	N	N	N	N	N	N	N	N	N	N	132	4.1	40
A2D 54	2022	31	M	DEN3	4.408	DF	3	D3	Y	Y	Y	N	N	N	N	N	N	N	N	N	N	N	N	N	N	N	N	N	144	4.3	40			72	85
A2D 56	2022	43	F	DEN3	50.44	DF	3	D3	Y	Y	Y	N	N	N	N	N	N	N	N	N	N	N	N	N	N	N	N	N	171	4	35			72	65
A2D100	2022	44	F	DEN2	0.15	DF	3	D3	Y	Y	Y	N	N	N	N	N	N	N	N	N	N	N	N	N	N	N	N	N	121	2.5	40			22	22
A2D101	2022	21	F	DEN2	0.08883	DF	2	D2	Y	Y	Y	Y	N	N	Y	N	Y	N	N	N	N	N	N	N	N	N	N	N	27	2.2	30			148	246
A2D102	2022	47	M	DEN2	4911.13	DF	2	D4	Y	Y	Y	N	N	N	N	N	N	N	N	N	N	N	N	N	N	N	N	N	18	2.8	30			28	31
A2D104	2022	16	M	DEN2	1.5191	DF	2	D3	Y	Y	Y	N	N	N	Y	Y	Y	N	N	N	N	N	N	N	N	N	N	N	138	4.2	30			30	33
A2D105	2022	21	M	DEN2	0.081925	DF	3	D3	Y	Y	Y	N	N	N	N	N	N	N	N	N	N	N	N	N	N	N	N	N	78	2.8	30			40	59
A2D106	2022	18	F	DEN2	37	DF	3	D2	Y	Y	Y	N	N	N	N	N	N	N	N	N	N	N	N	N	N	N	N	N	104	1.5	30			30	49
A2D107	2022	51	F	DEN1	17	DF	3	D2	Y	Y	Y	N	N	N	N	N	N	N	N	N	N	N	N	N	N	N	N	N	124	2.1	40
A2D108	2022	18	F	DEN2	25	DF	3	D2	Y	Y	Y	N	N	N	N	N	N	N	N	N	N	N	N	N	N	N	N	N	83	1.7	40			29	48
A2D109	2022	32	F	DEN2	3.30252	DHF	2	D4	Y	Y	Y	N	N	N	Y	Y	Y	Y	N	Y	N	N	N	N	N	N	N	N	29	3.4	30			29	48
A2D110	2022	40	F	DEN2	1.16331	DF	2	D3	Y	Y	Y	N	N	N	Y	Y	Y	N	N	N	N	N	N	N	N	N	N	N	94	4	30			178	128
A2D111	2022	48	F	DEN3	14818.3	DF	2	D1	Y	Y	Y	N	N	N	Y	Y	N	N	N	N	N	N	N	N	N	N	N	N	106	3.9	30			51	39
A2D112	2022	33	F	DEN1	0.777	DF	2	D3	Y	Y	Y	N	N	N	Y	Y	Y	N	N	N	N	N	N	N	N	N	N	N	43	4.1	40			192	147
A2D113	2022	52	M	DEN2	50.9443	DHF	2	D2	Y	Y	Y	N	N	N	N	N	N	N	N	Y	N	N	N	N	N	N	N	N	23	2.9	40			113	188
A2D115	2022	34	F	DEN2	1872.2	DHF (Shock)	1	D3	Y	Y	Y	N	N	N	Y	Y	Y	N	N	N	N	N	N	N	N	N	N	N	12	3.7	35	4 times - 30cc/hr	1- D5	439	892
A2D118	2022	38	M	DEN1	98.45	DF	3	D2	Y	Y	Y	Y	N	N	N	N	N	N	N	N	N	N	N	N	N	N	N	N	98	2.8	30			77	66
A2D119	2022	37	M	DEN1	6.94	DF	2	D2	Y	Y	Y	N	N	N	Y	Y	Y	N	N	N	N	N	N	N	N	N	N	N	40	1.6	50			259	155
A2D120	2022	38	M	DEN2	759	DHF	2	D1	Y	Y	Y	N	N	N	N	N	N	Y	N	N	N	N	N	N	N	N	N	N	7	3.1	30			63	50
A2D122	2022	32	F	DEN2	0.11132	DHF	2	D3	Y	Y	Y	N	N	N	Y	Y	Y	Y	N	N	N	N	N	N	N	N	N	N	11	2.6	30			80	116
A2D123	2022	28	F	DEN2	0.298	DHF	2	D3	Y	Y	Y	N	N	N	Y	Y	Y	N	N	Y	N	N	N	N	N	N	N	N	18	3.8	25			180	184
A2D127	2022	28	M	DEN2	12.24	DF	2	D4	Y	Y	Y	N	N	N	Y	Y	Y	N	N	N	N	N	N	N	N	N	N	N	135	3.7	30			23	20
A2D128	2022	42	F	DEN2	29.32	DF	2	D4	Y	Y	Y	N	N	N	Y	Y	Y	N	N	N	N	N	N	N	N	N	N	N	30	2.2	40			221	268
A2D130	2022	65	F	DEN2	80.929	DF	2	D3	Y	Y	Y	N	N	N	Y	Y	Y	N	N	N	N	N	N	N	N	N	N	N	104	3.1	40			9	16
A2D139	2022	37	M	DEN1	13.85	DF	3	D3	Y	Y	Y	N	N	N	N	N	N	N	N	N	N	N	N	N	N	N	N	N	97	6.2	40			154	162
A2D57	2022	83	F	DEN2	1089.06	DF	2	D3	Y	N	N	N	N	N	Y	N	Y	N	N	N	N	N	N	N	N	N	N	N	61	4	40			29	36
A2D58	2022	33	F	DEN2	1.22977	DF	2	D3	Y	Y	Y	N	N	N	N	N	N	N	N	N	N	N	N	N	N	N	N	N	64	1.9	30			85	51
A2D62	2022	19	F	DEN3	1.50605	DF	2	D4	Y	Y	Y	N	N	N	N	Y	Y	N	N	N	N	N	N	N	N	N	N	N	35	1.3	40			64	55
A2D64	2022	66	M	DEN1	211.907	DHF	2	D4	Y	Y	Y	N	N	N	N	Y	N	N	N	Y	N	N	N	N	N	N	N	N	51	2.9	40			54	43
A2D65	2022	35	M	DEN2	27312.2	DHF	2	D3	Y	Y	Y	N	N	N	N	N	N	Y	N	N	N	N	N	N	N	N	N	N	23	1.8	40			96	51
A2D66	2022	17	M	DEN2	48178.3	DHF	2	D3	Y	Y	Y	N	N	N	N	N	N	Y	N	N	N	N	N	N	N	N	N	N	51	1.4	40			53	41
A2D67	2022	58	F	DEN1	488.414	DF	2	D4	Y	Y	Y	N	N	N	N	Y	N	N	N	N	N	N	N	N	N	N	N	N	56	2.7	40			123	89
A2D68	2022	24	F	DEN1	766.521	DF	2	D3	Y	Y	Y	N	N	N	N	N	N	N	N	N	N	N	N	N	N	N	N	N	49	2.3	40			32	36
A2D71	2022	39	F	DEN2	3560.71	DHF	2	D3	Y	Y	Y	N	N	N	Y	N	Y	Y	N	N	N	N	N	N	N	N	N	Y	106	2.5	30			39	48
A2D72	2022	21	F	DEN2	96.6309	DHF	2	D4	Y	Y	Y	N	N	N	Y	Y	Y	Y	N	N	N	N	N	N	N	N	N	Y	41	1.9	30			60	79
A2D75	2022	26	M	DEN2	867.818	DF	2	D4	Y	Y	Y	N	N	N	Y	Y	Y	N	N	N	N	N	N	N	N	N	N	N	76	2.3	40			54	86
A2D77	2022	49	F	DEN2	77.0555	DHF	2	D4	Y	Y	Y	Y	N	N	N	Y	N	Y	N	N	N	N	N	N	N	N	N	N	30	3.7	40			358	390
A2D78	2022	43	M	DEN2	31.7014	DHF	2	D3	Y	Y	Y	N	N	N	Y	Y	Y	Y	N	N	N	N	N	N	N	N	N	N	44	3.2	38			20	31
A2D79	2022	42	M	DEN2	2.00439	DHF	2	D3	Y	Y	Y	N	N	N	Y	Y	Y	Y	N	Y	N	N	N	N	N	N	N	N	19	2.5	50			34	43
A2D82	2022	43	M	DEN2	36.7615	DF	2	D4	Y	Y	Y	N	N	N	Y	Y	Y	N	N	N	N	N	N	N	N	N	N	N	40	2.9	30			104	84
A2D83	2022	50	F	DEN2	629	DF	3	D4	Y	Y	Y	N	N	N	N	N	N	N	N	N	N	N	N	N	N	N	N	N	110	2.8	40			676	306
A2D86	2022	26	M	DEN2	2624.8	DF	2	D4	Y	Y	Y	N	N	N	Y	Y	Y	N	N	N	N	N	N	N	N	N	N	N	24	3.9	35			39	44
A2D88	2022	21	F	DEN1	0.144005	DF	3	D2	Y	Y	Y	N	N	N	N	N	N	N	N	N	N	N	N	N	N	N	N	N	125	2.6	30			10	14
A2D91	2022	22	M	DEN2	6389.76	DF	3	D3	Y	Y	Y	N	N	N	N	N	N	N	N	N	N	N	N	N	N	N	N	N	99	1.8	30			26	39
A2D93	2022	18	M	DEN2	13993.1	DF	2	D3	Y	Y	Y	N	N	N	N	N	N	N	N	N	N	N	N	N	N	N	N	N	37	2.9	30			14	25
A2D94	2022	75	F	DEN2	0.029431	DF	2	D4	Y	Y	Y	N	N	N	Y	N	N	N	N	N	N	N	N	N	N	N	N	N	50	4	40			44	77
A2D95	2022	15	F	DEN2	0.624479	DF	2	D3	Y	Y	Y	Y	Y	N	Y	Y	N	N	N	N	N	N	N	N	N	N	N	N	104	2.8	40			29	36
A2D97	2022	24	M	DEN2	20.3306	DHF	2	D3	Y	Y	Y	N	N	N	N	N	N	N	N	Y	N	N	N	N	N	N	N	N	22	3.7	40			117	294
A2D98	2022	19	M	DEN2	0.050666	DF	2	D4	Y	Y	Y	N	N	N	N	Y	Y	N	N	N	N	N	N	N	N	N	N	N	127	2.9	30			49	30
A2D99	2022	36	M	DEN1	0.048965	DF	2	D4	Y	Y	Y	N	N	N	N	Y	Y	N	N	N	N	N	N	N	N	N	N	N	111	2.4	30			58	39
ALL 33	2018	60	F	DEN1	134.439	DF	2	D4	Y	D3	Y	N	N	D3	N	D3	N	N	N	N	N	N	N	N	N	N	N	N	65	2	40					2
ALL 34	2018	50	F	DEN2	1.13227e+06	DHF	2	D3	Y	Y	Y	N	Y	N	D2	N	N	N	N	D4	N	N	N	N	N	N	N	N	37	7.3	35					2
ALL 35	2018	17	M	DEN1	407262	DF	3	D3	Y	D2	D2	N	N	N	N	N	N	N	N	N	N	N	N	N	N	N	N	N	80	3	30					1
ALL 36	2018	49	M	DEN1	8196.22	DF	2	D4	Y	N	N	N	N	N	N	N	Y	N	N	N	N	N	N	N	N	N	N	N	51	3.43	40					2
ALL10	2018	15	M	DEN2	21347.2	DF	2	D4	Y	D2	D2	N	N	N	N	N	N	N	N	N	N	N	N	N	N	N	N	N	74	2.7	40
ALL11	2018	45	M	DEN2	100754	DHF	2	D3	Y	Y	D2	D2	N	N	N	D2	D4	N	N	D4	N	N	N	N	N	N	N	N	18	2.6	30
ALL12	2018	20	F	DEN1	16755.3	DHF (Shock)	1	D3	Y	Y	Y	N	N	N	N	N	N	N	N	D5	N	N	N	N	N	N	N	D4	29	2.08	30		1	223	345	2
ALL13	2018	21	M	DEN1	898685	DF	2	D3	Y	D2	D2	D2	N	N	D2	Y	N	N	N	N	N	N	N	N	N	N	N	N	37	3.2	30					1
ALL14	2018	48	F	DEN2	5.66592e+06	DF	3	D4	Y	Y	D3	N	N	N	N	N	Y	N	N	N	N	N	N	N	N	N	N	Y	123	2.2	40
ALL15	2018	44	F	DEN2	2409029	DHF	2	D3	Y	Y	Y	N	N	N	N	N	Y	N	N	Y	N	N	N	N	N	N	N	N	16	3.5	45					2
ALL19	2018	16	M	DEN2	260103	DF	3	D4	Y	N	N	N	N	N	N	N	N	N	N	N	N	N	N	N	N	N	N	N	162	3.99	40
ALL21	2018	45	F	DEN2	728014	DF	3	D4	D2	D2	D2	D2	N	N	N	N	N	N	N	N	N	N	N	N	N	N	N	N	133	2.6	35					1
ALL22	2018	15	M	DEN2	3511.38	DF	3	D4	Y	D1	D1	N	N	N	N	N	Y	N	N	N	N	N	N	N	N	N	N	N	103	2.71	40					1
ALL24	2018	34	F	DEN2	242.114	DHF	2	D4	Y	D2	D2	N	N	N	D3	N	N	N	N	Y	N	N	N	N	N	N	N	N	20	2.07	30					2
ALL26	2018	23	M	DEN2	22.6155	DF	2	D2	D1	D1	D1	N	N	N	N	N	Y	N	N	N	N	N	N	N	N	N	N	N	37	2	40					2
ALL29	2018	17	F	DEN2	154.124	DF	2	D4	Y	N	N	N	D3	N	D3	D3	D3	N	N	N	N	N	N	N	N	Y	N	N	116	12	30			306	142
ALL30	2018	39	M	DEN2	1800.49	DHF (Shock)	1	D4	Y	D2	D2	N	N	N	N	N	N	N	N	D3	N	N	N	N	N	N	N	N	41	2.51	40	N	4650			2
ALL31	2018	23	F	DEN2	592.989	DHF (Shock)	1	D4	Y	D3	D3	N	Y	N	Y	N	Y	N	N	D5	N	N	N	N	N	N	N	Y	70	1.1	30	N	4650			1
ALL32	2018	72	M	DEN2	17.0111	DF	2	D2	Y	Y	Y	N	N	N	N	N	N	N	N	N	N	N	N	N	N	N	N	N	54	2.4	40
ALL4	2018	52	M	DEN2	74145.3	DHF	2	D4	Y	D3	D3	D3	N	N	N	N	N	N	N	D5	N	N	N	N	N	N	N	N	6	2.6	30					2
ALL6	2018	27	F	DEN1	167547	DF	3	D3	Y	D2	D2	N	N	N	N	N	N	N	N	N	N	N	N	N	N	N	N	N	123	1.9	30					1
ALL7	2018	31	M	DEN2	3.94041	DF	2	D4	Y	N	N	N	N	N	N	N	N	N	N	N	N	N	N	N	N	N	N	N	73	3.1	30
ALL8	2018	34	F	DEN1	1.18025e+06	DF	3	D4	Y	Y	Y	N	N	N	N	N	N	N	N	N	N	N	N	N	N	N	N	N	85	3.8	40			252	171
ALL9	2018	32	M	DEN1	1876339	DF	3	D4	Y	Y	Y	N	N	N	N	N	D3	N	N	N	N	N	N	N	N	N	N	N	83	2.3	40
AP 10	2018	45	M	DEN2	16063.8	DF	3	D3	Y	Y	Y	N	N	N	N	N	Y	N	N	N	N	N	N	N	N	N	N	N	117	4.73	50	N	N
AP 100	2018	21	M	DEN3	1.12599e+06	DF	2	D4	Y	Y	Y	N	N	N	N	N	Y	N	N	N	N	N	N	N	N	N	N	N	59	4.22	55	N	N
AP 102	2018	24	F	DEN1	2.29777e+06	DF	2	D4	Y	N	N	N	N	N	N	N	N	N	N	N	N	N	N	N	N	N	N	N	92	1.93	30	N	N
AP 106	2018	57	F	DEN3	623.491	DF	3	D4	N	N	Y	N	N	N	N	N	N	N	N	N	N	N	N	N	N	N	N	N	124	3.37	50	N	N	128.67	111.47
AP 119	2018	61	F	DEN2	277248	DF	3	D4	Y	Y	Y	N	N	N	N	N	N	N	N	N	N	N	N	N	N	N	N	N	134	3.12	70	N	N			2
AP 21	2018	16	M	DEN2	90821.2	DF	3	D4	Y	Y	Y	N	N	N	N	N	N	N	N	N	N	N	N	N	N	N	N	N	144	3.48	40	N	N
AP 37	2018	23	M	DEN2	11429.6	DF	3	D4	Y	Y	N	N	N	N	N	N	N	N	N	N	N	N	N	N	N	N	N	N	103	2.67	50	N	N
AP 38	2018	24	M	DEN2	2.55234e+06	DF	3	D3	Y	Y	Y	N	N	N	N	N	N	N	N	N	N	N	N	N	N	N	N	N	138	2.85	50	N	N
AP 39	2018	34	M	DEN2	34092.5	DF	3	D4	N	N	N	N	N	N	N	N	N	N	N	N	N	N	N	N	N	N	N	N	135	4.07	30	N	N
AP 5	2018	19	M	DEN1	470490	DF	3	D3	Y	Y	Y	N	N	N	N	N	N	N	N	N	N	N	N	N	N	N	N	N	135	2.86	40	N	N			2
AP 50	2018	19	M	DEN2	20524	DF	2	D4	Y	Y	N	N	N	N	N	N	N	N	N	N	N	N	N	N	N	N	N	N	62	1.74	40	N	N
AP 51	2018	34	M	DEN2	2.95128e+06	DF	2	D3	Y	Y	Y	N	N	N	Y	Y	Y	N	N	N	N	N	N	N	N	N	N	N	106	5.19	40	N	N	85.13	66.93	2
AP 52	2018	33	M	DEN2	786608	DF	2	D3	Y	Y	Y	Y	N	N	Y	N	Y	N	N	N	N	N	N	N	N	N	N	N	77	4.1	50	N	N
AP 55	2018	15	M	DEN2	100906	DF	3	D4	Y	Y	Y	N	N	N	N	N	N	N	N	N	N	N	N	N	N	N	N	N	107	1.68	30	N	N
AP 76	2018	21	M	DEN2	22112804	DF	3	D2	Y	Y	Y	Y	N	N	N	N	N	N	N	N	N	N	N	N	N	N	N	N	156	6.83	20	N	N
AP 79	2018	21	M	DEN2	12157.3	DF	2	D3	Y	Y	Y	Y	N	N	N	N	N	N	N	N	N	N	N	N	N	N	N	N	35	2.93	24	N	N	46.14	68.09
AP 83	2018	25	M	DEN2	4819894	DF	3	D3	Y	Y	Y	N	N	N	N	N	N	N	N	N	N	N	N	N	N	N	N	N	99	4.02	40	N	N
AP 89	2018	59	F	DEN2	35297624	DF	2	D4	Y	Y	Y	N	N	N	Y	N	N	N	N	N	N	N	N	N	N	N	N	N	85	2.46	40	N	N
AP 99	2018	38	M	DEN2	1.02712e+06	DF	2	D4	Y	Y	Y	Y	N	N	Y	N	Y	N	N	N	N	N	N	N	N	N	N	N	32	1.73	30	N	N	50	72	2
LT 243	2019	60	F	DEN3	5321.23	DHF	2	D2	N	Y	Y	Y	N	N	N	N	N	N	N	D4	N	N	N	N	N	N	N	N	46	3.2	40					2
LT 264	2019	18	M	DEN2	7094.99	DF	2	D4	D2	D2	D2	N	N	N	N	Y	N	N	N	N	N	N	N	N	N	N	N	N	42	3.3	40
LT 269	2019	62	M	DEN2	1280.92	DF	2	D3	Y	N	N	N	N	N	N	N	N	N	N	N	N	N	N	N	N	N	N	N	24	2.6	40
LT 278	2019	23	M	DEN2	577.448	DHF	2	D2	Y	Y	N	N	N	N	N	N	N	N	N	D3	N	N	N	N	N	N	N	N	32	2.6	30					2
LT 284	2019	14	M	DEN2	2098.62	DHF (Shock)	1	D4	Y	Y	N	N	N	N	N	Y	N	N	N	Y	N	N	N	N	N	N	N	N	35	1.72	20			269		2
LT 285	2019	45	M	DEN2	5895.58	DHF	2	D4	Y	D1	N	N	N	N	N	N	N	N	N	Y	N	N	N	N	N	N	N	N	78	2.6	30					2
LT 292	2019	35	M	DEN1	759314	DF	2	D4	Y	Y	Y	N	N	N	N	D3	D3	N	N	N	N	N	N	N	N	N	N	N	64	2.7	40
LT 293	2019	47	M	DEN1	819.123	DF	2	D3	Y	Y	Y	N	N	N	N	N	N	N	N	N	N	N	N	N	N	N	N	N	19	2.4	40			22.7	23.55	1
LT 295	2019	39	F	DEN2	205662	DHF	2	D3	Y	Y	N	N	N	N	N	N	N	N	N	Y	N	N	N	N	N	N	N	N	7	2.4	30			74	82	2
LT 312	2019	40	F	DEN2	769.575	DF	2	D3	Y	Y	Y	N	N	N	N	Y	Y	N	N	N	N	N	N	N	N	N	N	N	39	2.3	40
LT 314	2019	39	M	DEN2	2.9544e+06	DF	2	D3	Y	Y	Y	N	N	N	N	D2	N	N	N	N	N	N	N	N	N	N	N	N	29	3.1	30			39	37
LT 318	2019	74	F	DEN2	984.349	DF	2	D2	Y	Y	Y	N	N	N	N	Y	N	N	N	N	N	N	N	N	N	N	N	N	51	5.3	80
LT 321	2019	19	F	DEN1	5031.23	DF	2	D2	D1	Y	Y	N	N	N	Y	D1	N	N	N	N	N	N	N	N	N	N	N	N	51	2.2	30					1
LT 322	2019	28	M	DEN3	45459.4	DHF	2	D3	Y	Y	Y	N	N	N	D6	D2	Y	N	N	Y	N	N	N	N	N	N	N	N	5	2.4	30					2
LT 323	2019	19	M	DEN2	7.45588e+06	DF	2	D3	Y	Y	Y	N	N	N	N	N	N	N	N	N	N	N	N	N	N	N	N	N	27	1.7	40					1
LT 324	2019	49	M	DEN2	607291	DHF	2	D4	D1	D1	D1	N	N	N	N	N	Y	N	N	D6	N	N	N	N	N	N	N	N	32	2.73	30			89.3	60	1
LT 325	2019	18	M	DEN2	61.3081	DF	3	D4	Y	N	N	N	N	N	N	N	N	N	N	N	N	N	N	N	N	N	N	N	98	2.7	30					1
LT 326	2019	34	F	DEN3	19.8269	DF	2	D4	Y	Y	Y	N	N	N	N	Y	Y	N	N	N	N	N	N	N	N	N	N	N	84	1.7	30					1
LT 327	2019	49	M	DEN3	1977.42	DHF	2	D4	D3	Y	Y	N	N	N	N	N	N	N	N	Y	N	N	N	N	N	N	N	N	18	3.69	30					2
LT 328	2019	51	M	DEN2	149.843	DF	2	D3	D2	D2	D2	N	N	N	N	N	N	N	N	N	N	N	N	N	N	N	N	N	42	2.52	30	N	N	64.2	80.7	2
LT 330	2019	29	M	DEN2	2.09096e+06	DHF	2	D4	Y	Y	Y	N	N	N	N	N	N	N	N	Y	N	N	N	N	N	N	N	N	6	1.83	30			36.7	67.6	2
LT 331	2019	23	M	DEN3	33767.8	DF	2	D3	Y	Y	Y	N	N	Y	N	N	Y	N	N	N	N	N	N	N	N	N	N	N	35	2.7	30	N	N	20.2	26.3	1
LT 332	2019	53	F	DEN2	11564390	DHF	2	D4	Y	D2	D2	N	N	N	D2	Y	D2	N	N	D6	N	N	N	N	N	N	N	N	5	2.3	40					2
LT 334	2019	21	F	DEN3	28108.2	DF	2	D4	N	N	N	N	N	N	N	N	N	N	N	N	N	N	N	N	N	N	N	Y	57	4.2	40					2
LT 335	2019	18	F	DEN2	22426.3	DF	2	D4	Y	D2	D2	N	N	N	N	N	N	N	N	N	N	N	N	N	N	N	N	N	30	2	30					1
LT 336	2019	50	M	DEN3	197617904	DHF	2	D3	Y	Y	Y	N	N	N	N	D4	Y	N	N	D6	N	N	N	N	N	N	N	N	13	2	40					2
LT 337	2019	23	F	DEN1	4178.89	DF	3	D4	D3	N	N	N	N	N	N	N	N	N	N	N	N	N	N	N	N	N	N	N	107	2.2	40					1
LT 339	2019	33	M	DEN2	91.8418	DHF	2	D4	Y	Y	Y	N	N	N	Y	D3	Y	N	N	D5	N	N	N	N	N	N	N	N	34	1.92	30					2
LT 340	2019	18	M	DEN3	14271392	DHF (Shock)	1	D3	Y	D2	D2	N	N	N	N	Y	N	N	N	Y	N	N	N	N	N	N	N	N	6	2.79	20	4	N	45.2	48.8	1
LT 342	2019	22	M	DEN2	9274484	DF	2	D3	Y	Y	Y	N	N	N	N	D2	Y	N	N	N	N	N	N	N	N	N	N	N	90	2.5	40					1
LT 343	2019	24	F	DEN2	273.833	DF	2	D4	D5	Y	Y	N	N	N	N	Y	N	N	N	N	N	N	N	N	N	N	N	N	83	2.3	30	N	N			1
LT 344	2019	24	F	DEN2	2163.23	DHF (Shock)	1	D4	Y	Y	Y	N	N	N	N	D3	N	N	N	D3	N	N	N	N	N	N	N	N	13	2.7	20	1	1			2
LT 345	2019	24	M	DEN2	1.30986	DF	2	D3	Y	Y	Y	N	N	N	N	N	N	N	N	N	N	N	N	N	N	N	N	N	48	2.5	30			16	24.7
LT 346	2019	18	F	DEN2	5154.34	DF	2	D4	Y	Y	Y	N	N	N	N	N	N	N	N	N	N	N	N	N	N	N	N	N	71	3.2	30					2
LT 347	2019	18	M	DEN2	18832.1	DHF	2	D4	Y	D2	D2	N	N	N	N	D2	Y	N	N	D4	N	N	N	N	N	N	N	N	9	1.83	40			200.2	277.3	1
LT 348	2019	22	M	DEN2	252.381	DF	2	D4	Y	Y	Y	N	N	N	N	N	N	N	N	N	N	N	N	N	N	N	N	N	57	3.2	40					2
LT 350	2019	35	F	DEN3	20.2783	DF	2	D4	Y	Y	Y	N	N	N	N	N	N	N	N	N	N	N	N	N	N	N	N	N	65	2.88	30					1
LT 351	2019	34	M	DEN2	882922	DHF	2	D2	Y	Y	Y	N	N	N	N	N	N	N	N	D3	N	N	N	N	N	N	N	N	78	2.7	40					1
LT 352	2019	23	M	DEN1	4623.2	DHF	2	D3	Y	Y	Y	N	N	N	N	D4	Y	N	N	D5	N	N	N	N	N	N	N	N	5	5.1	40					2
LT 353	2019	30	F	DEN1	620169	DHF	2	D3	Y	D2	D2	N	N	N	N	N	N	N	N	D6	N	N	N	N	N	N	N	N	65	5	30
LT 354	2019	26	M	DEN1	738.082	DF	3	D4	Y	Y	N	N	N	N	N	N	N	N	N	N	N	N	N	N	N	N	N	N	120	2.4	30					1
LT 355	2019	47	M	DEN1	0.24852	DHF	2	D4	D3	Y	Y	N	N	N	Y	N	Y	N	N	Y	N	N	N	N	N	N	N	N	15	2.77	30	N	N	209.1	257.8	2
LT 356	2019	23	F	DEN3	5612.64	DF	2	D2	Y	D1	D1	N	N	N	N	D1	N	N	N	N	N	N	N	N	N	N	N	N	130	3	30
LT 357	2019	41	F	DEN2	17746.9	DHF (Shock)	1	D3	Y	Y	Y	N	N	N	N	N	Y	N	N	Y	N	N	N	N	N	N	N	N	13	1.8	40	1	N	52.7	81.2	2
LT 358	2019	52	F	DEN2	930.31	DHF	2	D4	Y	Y	Y	N	N	N	N	N	D3	N	N	D4	N	N	N	N	N	N	N	N	32	1.4	30					2
LT 359	2019	25	M	DEN1	254.434	DF	2	D3	D4	Y	Y	N	N	N	N	N	D2	N	N	N	N	N	N	N	N	N	N	N	73	3.6	40					2
LT 360	2019	67	M	DEN2	4818.82	DHF	2	D3	Y	Y	Y	N	N	N	D5	N	N	N	N	D5	N	N	N	N	N	N	N	N	15	2.7	40	N	N			2
LT 361	2019	50	F	DEN2	104.57	DF	2	D2	Y	Y	Y	Y	N	N	N	Y	Y	N	N	N	N	N	N	N	N	N	N	N	27	2.6	40	N	N			2
LT 362	2019	25	F	DEN1 & 2	49.7787	DHF	2	D3	Y	Y	Y	N	N	N	N	N	Y	N	N	D4	N	N	N	N	N	N	N	N	24	3.5	30	N	N			2
LT230	2019	28	M	DEN1	2923.85	DHF	2	D4	Y	N	N	N	N	N	N	N	Y	N	N	D6	N	N	N	N	N	N	N	N	19	4.08	30
LT277	2019	34	M	DEN2	13139.1	DF	3	D4	N	N	N	N	N	N	N	N	N	N	N	N	N	N	N	N	N	N	N	N	97	3.4	40					2
LT29	2018	63	M	DEN2	7869352	DF	3	D2	N	N	N	N	N	N	N	N	N	N	N	N	N	N	N	N	N	N	N	N	218	6.8
LT305	2019	21	F	DEN2	875.76	DF	2	D4	Y	N	N	N	N	N	Y	Y	Y	N	N	N	N	N	N	N	N	N	N	D5	95	1.3	30	N	N
LT306	2019	29	F	DEN2	70417.8	DHF	2	D4	N	Y	Y	N	N	N	Y	N	Y	N	N	Y	N	N	N	N	N	N	N	N	29	5.15	40	N	N	133	97.6
LT31	2018	57	F	DEN3	193477	DF	2	D3	N	N	N	N	N	N	Y	N		N	N	N	N	N	N	N	N	N	N	N	60	3.3
LT313	2019	19	F	DEN2	512.158	DHF	2	D4	Y	Y	Y	N	N	N	Y	Y	N	N	N	Y	N	N	N	N	N	N	N	N	26	2.05	40	N	N
LT37	2018	25	M	DEN2	438.785	DF	3	D1	N	N	N	N	N	N	N	N		N	N	N	N	N	N	N	N	N	N	N	199	7						1
LT41	2018	52	F	DEN2	424.577	DF	3	D1	N	N	N	N	N	N	N	N	N	N	N	N	N	N	N	N	N	N	N	N	273	14.7						2
LT43	2018	29	M	DEN2	213.905	DF	2	D2	N	N	N	N	N	N	N	Y		N	N	N	N	N	N	N	N	N	N	N	186	4.3						2
LT61	2018	40	F	DEN2	116603	DHF	2	D3	D2	D2	D2	N	N	N	Y	N	N	N	N	Y	Y	N	N	N	N	N	N	Y	37	3.12	30		N
P10	2018	45	M	DEN2	3003.55	DF	2	D3	Y	Y	Y	N	N	N	N	N	Y	N	N	N	N	N	N	N	N	N	N	N	61	3.5	40	N	N			2
P102	2018	24	F	DEN1	12017.5	DHF	2	D4	Y	Y	N	Y	N	Y	N	N	D3	N	N	D3	N	N	N	N	N	N	N	N	25	1.2	30					2
P37	2018	23	M	DEN2	4154.83	DF	3	D4	Y	Y	N	N	N	N	N	N	N	N	N	N	N	N	N	N	N	N	N	N	103	2.67	40	N	N
P5	2018	19	M	DEN1	43442.9	DF	3	D3	Y	Y	Y	N	N	N	N	N	N	N	N	N	N	N	N	N	N	N	N	N	85	1.9	40	N	N			1
P50	2018	19	M	DEN2	763.446	DF	2	D4	Y	Y	N	N	N	N	N	N	N	N	N	N	N	N	N	N	N	N	N	N	62	1.74	40	N	N			1
P51	2018	34	M	DEN2	3.45701e+06	DF	2	D3	Y	Y	Y	N	N	N	Y	Y	Y	N	N	N	N	N	N	N	N	N	N	N	106	5.19	40	N	N	133	97.6	1
P76	2018	21	M	DEN2	27400956	DHF (Shock)	1	D2	Y	Y	Y	Y	N	N	N	N	N	N	N	N	N	N	N	N	N	N	N	N	17.5	6.83	20	N	N			2
S01	2019	23	M	DEN1	104.093	DF	3	D4	Y	Y	Y	N	N	N	N	N	N	N	N	N	N	N	N	N	N	N	N	N	113	2.7	30	N	N			1
S03	2019	43	F	DEN3	443250	DF	2	D4	Y	Y	Y	N	N	N	N	D5	N	N	N	N	N	D3	N	N	N	N	N	N	28	1.61	30	N	N			2
S04	2019	46	M	DEN2	689952	DHF	2	D4	Y	Y	Y	N	N	N	Y	N	N	N	N	D5	N	N	N	D6	N	N	N	N	13	2.09	30	N	N			2
S05	2019	38	M	DEN1	336329	DF	3	D4	Y	Y	Y	N	N	N	Y	N	N	N	N	N	N	N	N	N	N	N	N	N	150	3.33	30	N	N			1
S06	2019	19	M	DEN3	3263403	DF	3	D3	Y	Y	Y	N	N	N	N	N	N	N	N	N	N	N	N	N	N	N	N	N	118	2.04	30	N	N	28.8	61.1	1
S08	2019	28	M	DEN2	892.321	DHF	2	D4	Y	Y	Y	N	N	N	N	N	Y	N	N	D5	N	N	N	N	N	N	N	N	17	2.8	30	N	N	50.6	88.1	2
S09	2019	35	M	DEN1	2227174	DF	3	D4	D3	N	N	N	N	N	N	N	N	N	N	N	N	N	N	N	N	N	N	N	176	12.7	40	N	N	29	30.9	1
S11	2019	51	F	DEN2	4648.78	DHF	2	D4	Y	Y	Y	Y	N	N	N	N	N	N	N	D5	N	N	N	N	N	N	N	N	39	5.75		N	N			2
S12	2019	20	M	DEN3	2.37293e+06	DF	2	D3	Y	Y	Y	Y	N	N	N	N	N	N	N	N	N	N	N	N	N	N	N	N	54	3.1	40	N	N	42.6	52.6	2
S13	2019	30	M	DEN3	1.08351e+06	DF	3	D4	Y	Y	Y	D3	N	N	N	N	N	N	N	N	N	N	N	N	N	N	N	N	93	1.95	40	N	N			1
S14	2019	48	M	DEN2	78594.9	DF	2	D4	Y	Y	Y	N	N	N	N	N	N	N	N	N	N	N	N	N	N	N	N	N	30	2.4	30	N	N			2
S15	2019	19	M	DEN1	1.41409e+06	DF	2	D4	Y	Y	Y	N	N	N	D5	D3	D3	N	N	N	N	N	N	N	N	N	N	N	72	3.47	30	N	N			2
S16	2019	19	M	DEN1, DEN2	502895.46875, 996144	DF	3	D4	Y	Y	Y	N	N	N	N	N	N	N	N	N	N	N	N	N	N	N	N	N	110	3.06	40	N	N	64	71	2
S17	2019	31	M	DEN3	13889573	DHF	2	D3	Y	Y	Y	N	N	N	N	N	Y	N	N	D5	N	N	N	N	N	N	N	N	46	2.86	40	N	N	22	37	1
S18	2019	22	M	DEN1	484437	DF	2	D4	Y	Y	Y	N	N	N	N	N	N	N	N	N	N	N	N	N	N	N	N	N	34	2.6	40	N	N			2
S19	2019	24	M	DEN2	9073.66	DF	3	D4	Y	Y	Y	N	N	N	N	N	N	N	N	N	N	N	N	N	N	N	N	N	132	3.4	40	N	N			1
S21	2019	41	M	DEN3	59646.3	DHF (Shock)	1	D4	Y	Y	Y	N	N	N	N	N	N	N	N	D5	N	N	N	N	N	N	N	N	14	3.85	25	0	1 PACK			2
S22	2019	35	M	DEN2	9227714	DF	3	D3	Y	Y	Y	N	N	N	N	N	N	N	N	N	N	N	N	N	N	N	N	N	110	3.1	40	N	N	50	67	2
S23	2019	32	M	DEN3	1.79246e+06	DF	2	D4	Y	Y	Y	N	N	N	N	N	N	N	N	N	N	N	N	N	N	N	N	N	64	3.15	40	N	N
S24	2019	24	F	DEN3	6.73453e+06	DF	2	D4	Y	Y	Y	N	N	N	N	N	N	N	N	N	N	N	N	N	N	N	N	N	68	2.73	40	N	N	27	38	1
S25	2019	25	M	DEN2	1.10398e+06	DF	2	D3	Y	Y	Y	N	N	N	N	N	N	N	N	N	N	N	N	N	N	N	N	N	42	1.56	30	N	N			2
S26	2019	29	M	DEN2	15109278	DF	3	D3	Y	Y	Y	N	N	N	N	N	N	N	N	N	N	N	N	N	N	N	N	N	109	2.4		N	N			2
S27	2019	26	M	DEN2	143908	DF	3	D4	Y	Y	Y	N	N	N	N	N	N	N	N	N	N	N	N	N	N	N	N	N	206	3.65	40	N	N
S28	2019	38	M	DEN2	9250.95	DF	2	D3	D2	Y	D2	N	N	N	N	D2	N	N	N	N	N	N	N	N	N	N	N	N	28	3.44	30	N	N	98	74	1
S29	2019	28	M	DEN2	17974556	DF	2	D4	Y	Y	Y	Y	N	N	N	N	N	N	N	N	N	N	N	N	N	N	N	N	72	2.82	40	N	N			2
S31	2019	35	F	DEN2	12792990	DF	3	D3	Y	Y	Y	N	N	N	N	N	Y	N	N	N	N	N	N	N	N	N	N	N	129	1.97	40	N	N	14	19
S32	2019	27	M	DEN2	652602	DF	2	D4	Y	Y	Y	N	N	N	Y	Y	N	N	N	N	N	N	N	N	N	N	N	N	24	2.71	30	N	N			2
S33	2019	31	M	DEN1	4209848	DF	2	D4	Y	Y	Y	N	N	N	N	N	N	N	N	N	N	N	N	N	N	N	N	N	63	3.15	40	N	N			2
S35	2019	41	M	DEN2	4.29018e+06	DF	2	D3	Y	Y	Y	N	N	N	N	N	N	N	N	N	N	N	N	N	N	N	N	N	66	4.48	30	N	N
S36	2019	24	M	DEN1	3269.89	DF	3	D4	Y	Y	Y	N	N	N	N	N	N	N	N	N	N	N	N	N	N	N	N	N	100	2.45	40	N	N			2
S37	2019	58	M	DEN1	1.65951e+06	DF	2	D4	Y	Y	Y	N	N	N	D3	N	N	N	N	N	N	N	N	N	N	N	N	N	15	2.79	30	N	N			2
S38	2019	27	F	DEN2	54425264	DHF	2	D4	Y	D3	D3	N	N	N	N	N	Y	N	N	D7	N	D3	N	N	N	N	N	N	19	2.08	30	N	N			1
S39	2019	22	M	DEN2, DEN3	2958.6533203125, 7848.5224609375	DF	2	D4	N	N	N	N	N	N	N	N	N	N	N	N	N	N	N	N	N	N	N	N	71	3.55	40	N	N			1
S40	2019	71	M	DEN2	26316694	DF	2	D3	Y	N	N	N	N	N	N	N	N	N	N	N	N	N	N	N	N	N	N	N	28	2.43	50	N	N	43	98
S43	2019	24	M	DEN2	26316694	DHF	2	D4	Y	Y	D3	N	N	N	D5	D5	D5	N	N	D5	N	N	N	N	N	N	N	N	9	3.84	30	N	N	81	144	2
S44	2019	24	M	DEN1	122.468	DF	3	D4	Y	Y	Y	N	N	N	N	N	Y	N	N	N	N	N	N	N	N	N	N	N	139	3.72	40	N	N	19	22
S45	2019	45	M	DEN2	57239.8	DHF	2	D4	Y	N	N	N	N	N	Y	N	N	N	N	D4	N	N	N	N	N	N	N	N	8	2.92	30	N	N	130	91	2
S46	2019	40	M	DEN2	361007	DF	2	D4	D2	N	N	N	N	N	D2	N	N	N	N	N	N	N	N	N	N	N	N	N	23	1.73	30	N	N	113	84	2
S47	2019	58	M	DEN2	774629	DF	2	D2	Y	Y	Y	N	N	N	N	N	N	N	N	N	N	N	N	N	N	N	N	N	54	4.29	40	N	N
S48	2019	31	M	DEN2	3.02901e+06	DHF	2	D4	Y	Y	N	N	N	N	Y	N	Y	N	N	D5	N	N	N	N	N	N	N	N	12	2.74	30	N	N	100	91	2
S49	2019	37	M	DEN1	452190	DF	3	D4	N	Y	Y	N	N	N	N	N	N	N	N	N	N	N	N	N	N	N	N	N	135	3.69	30	N	N	85	49
S50	2019	58	M	DEN2	24836.5	DF	2	D4	Y	N	N	N	N	N	N	N	N	N	N	N	N	N	N	N	N	N	N	N	51	3.32	40	N	N
S51	2019	38	M	DEN1	864690	DHF	2	D4	Y	Y	Y	N	N	N	Y	N	Y	N	N	D4	N	N	N	N	N	N	N	N	4	3.71	30			85	49	2
S52	2019	33	M	DEN3	1012.51	DF	2	D4	D3	Y	D3	N	N	N	Y	D3	D3	N	N	N	N	N	N	N	N	N	N	N	88	4.49	40			17	27
S53	2019	20	M	DEN2	588376	DHF	2	D4	Y	N	Y	N	N	N	Y	N	N	N	N	D4	N	N	N	N	N	N	N	N	8	2.8	30			50	68	2
S54	2019	17	M	DEN2	1.37332e+06	DHF	2	D4	Y	N	Y	N	N	N	D5	Y	Y	N	N	D5	N	N	N	N	N	N	N	N	5	2.06	30			16	40	2
S55	2019	23	M	DEN2	637214	DHF	2	D4	Y	D3	N	N	N	N	Y	Y	N	N	N	D3	N	N	N	N	N	N	N	N	8	2.65	30					2
S56	2019	30	M	DEN2	46323.3	DHF	2	D4	Y	Y	Y	N	N	N	N	N	Y	N	N	D4	N	N	N	N	N	N	N	N	12	3.39	40					2
S57	2019	43	M	DEN2	20073	DF	2	D4	Y	Y	D3	N	N	N	N	N	N	N	N	N	N	N	N	N	N	N	N	N	57	3.22	30	N	N	116	85	2
S58	2019	64	F	DEN2	54701.6	DF	2	D4	N	D3	N	N	N	N	N	N	N	N	N	N	N	N	N	N	N	N	N	N	17	6.19	30			159	228	2
S59	2019	36	M	DEN2	23546.7	DHF	2	D4	Y	D3	N	N	N	N	N	N	N	N	N	D6	N	N	N	N	N	N	N	N	13	3.51	30	N	N	29	46	2
S60	2019	21	M	DEN3	228055744	DF	2	D4	Y	N	Y	N	N	N	Y	D3	D3	N	N	N	N	N	N	N	N	N	N	N	53	2.24	30	N	N	21	61	1
S61	2019	28	F	DEN1	52001184	DF	2	D4	Y	Y	Y	N	N	N	N	N	N	N	N	N	N	N	N	N	N	N	N	N	36	2.6	40	N	N			2
S63	2019	28	M	DEN3	172689408	DHF	2	D4	Y	D3	D3	N	N	N	Y	D3	N	N	N	D5	N	N	N	N	N	N	N	N	11	2.35	30					2
S64	2019	34	M	DEN2	16840. 645	DF	2	D4	Y	Y	Y	N	N	N	Y	N	Y	N	N	N	N	N	N	N	N	N	N	N	76	5.43	30	N	N
S66	2019	45	M	DEN1	202775248	DF	2	D4	Y	Y	Y	N	N	N	N	D3	Y	N	N	N	N	N	N	N	N	N	N	N	75	1.9	30	N	N	66	88	2
S67	2019	23	M	DEN2	2.17193e+06	DHF	2	D4	Y	D3	D3	N	N	N	N	N	N	N	N	D3	N	N	N	N	N	N	N	N	11	2.78	30			64	98	2
S68	2019	33	M	DEN1	397462	DF	3	D4	N	Y	Y	N	N	N	N	N	D3	N	N	N	N	N	N	N	N	N	N	N	96	3.72	50	N	N	26	31
S69	2019	27	M	DEN2	321700	DF	3	D4	Y	Y	D3	N	N	N	N	N	N	N	N	N	N	N	N	N	N	N	N	N	76	2.71	30	N	N	23	38	2
S70	2019	48	M	DEN1	17254.5	DF	2	D4	N	D3	N	N	N	N	N	N	D3	N	N	N	N	N	N	N	N	N	N	N	70	3.31	30	N	N	77	170	2
S71	2019	42	M	DEN2	42938.5	DF	3	D4	D3	N	N	N	N	N	N	N	N	N	N	N	N	N	N	N	N	N	N	N	146	4.47	40	N	N	22	32	2
S73	2019	21	M	DEN2	49089.3	DHF	2	D4	D3	D3	D3	N	N	N	Y	N	N	N	N	D3	N	N	N	N	N	N	N	N	20	2.87	30			54	81
S75	2019	27	M	DEN3	2.12742e+06	DHF	2	D4	Y	D3	D3	N	N	N	N	N	N	N	N	D5	N	N	N	N	N	N	N	N	29	3.41	40			71	191	2
S76	2019	27	M	DEN1	14254553	DF	2	D4	Y	Y	Y	N	N	N	Y	N	Y	N	N	N	N	N	N	N	N	N	N	N	107	3.11	30	N	N	62	65	2
S77	2020	19	M	DEN1	15290	DHF	2	D4	Y	Y	Y	N	N	N	D6	N	N	N	N	D4	N	N	N	N	N	N	N	N	37	2.79	30
S78	2020	61	M	DEN2	26189.5	DF	3	D3	Y	D2	D2	N	N	N	N	N	N	N	N	N	N	N	N	N	N	N	N	N	89	2.92	40	N	N	116	106	1
S79	2020	19	M	DEN3	75845.6	DHF	2	D4	Y	D3	N	N	N	N	N	D3	D3	Y	N	N	N	N	N	N	N	N	N	N	40	1.75	30			347	457	1
